# Supplementary material for: Bna.EPF2 Enhances Drought Tolerance by Regulating Stomatal Development and Stomatal Size in Brassica napus
Source: Int J Mol Sci. 2023 Apr 28;24(9):8007. doi: 10.3390/ijms24098007 (PMC10179174; doi:10.3390/ijms24098007)
Supplement: Supplementary file 1 [file ijms-24-08007-s001.zip]

Archive with 1 entries (1 files):
- ijms-2292434-supplementary.pdf
